# Supplementary material for: Improved selection of participants in genetic longevity studies: family scores revisited
Source: BMC Med Res Methodol. 2021 Jan 6;21:7. doi: 10.1186/s12874-020-01193-7 (PMC7789146; doi:10.1186/s12874-020-01193-7)
Supplement: Supplementary file 1 — Additional file 1. [file 12874_2020_1193_MOESM1_ESM.r]

library(spatstat)

########################
#FUNCTIONS for mLRC   ##
########################


dbin.person = function(u, y, beta)
{
	p = exp(beta+u)/(1+exp(beta+u)) 
	fy = p^y * (1-p)^(1-y)
	prod(fy)
}


dbeta.mixed = function(par,Y,X)
{
	#Fixed dispersion parameter
	#marginal likelihood per person
	loglik = c()
      N=length(Y)
	for(i in 1:N)
		loglik[i] = log(gauss.hermite(dbin.person, mu=0, sd=exp(par[2]),  y=Y[X==i], beta=par[1]))
	-sum(loglik)
}


#PREDICTION PERCENTILE FOR FAMILY famnr


predict.fam = function(par, famnr, nsamples)
{
    
    U = rnorm(nsamples, 0, exp(par[2]))
    quantiles = sapply(U, function(u)
    {
        exp(par[1]+u)/(1+exp(par[1]+u)) 
    })

    quantiles.ordered = quantiles[order(quantiles)]
    U.ordered = U[order(quantiles)]

    y=Y[X==famnr]

    print(table(y))
    dens.y = sapply(U.ordered, function(u) dbin.person(u, y=y, beta=par[1]))
    dens.y = dens.y / sum(dens.y)

    sum(quantiles.ordered * dens.y)
}

#############################################
#FUNCTIONS for simulated data generation   ##
#############################################

Percentile.data<-function(n,kvec,beta0,sigma){


k.list<-lapply(1:length(n),function(i)rep(kvec[i],n[i]))
k<-c(k.list[[1]])
for (i in 2:length(n))
{k<-c(k,k.list[[i]])
}

k<-sample(k,length(k))
nn<-sum(table(k)*sort(unique(k)))
u<-rep(rnorm(length(k), mean=0,sd=sigma),k)
y<-rbeta(nn,1,exp(beta0),exp(beta0)*exp(-1-u))
idi<-rep(1:nn)
id<-rep(1:length(k),k)
kk<-rep(k,k)
mat.random<-data.frame(idi=idi,id=id,y=y,kk=kk,u=u)
mat.random
}

#############
#Evaluation:#
#############

#Generate simulated dataset:
n=c(200,200,200,200,200)
kvec=c(2,3,8,10,14)
data<-Percentile.data(n,kvec,beta0=0.1,sigma=2)
Y = data$y>=0.9
X = data$id

data<-Percentile.data(n,kvec,beta0=0.1,sigma=2)
Y = data$y>=0.9 #I(survival percentile >=0.9)
X = data$id     #Family id

#Calculate mLRC:

par=c(1,1)

#Fit model:
est = nlminb(par, dbeta.mixed, Y=Y, X=X, control=list(trace=TRUE))$par

#Calculate mlRC for each family:
mLRC = sapply(1:max(X), function(i)
{print(i)
predict.fam(est, i, nsamples=2000)})
